# Supplementary material for: Insights into the Gene Expression Profile of Classical Hodgkin Lymphoma: A Study towards Discovery of Novel Therapeutic Targets
Source: Molecules. 2024 Jul 25;29(15):3476. doi: 10.3390/molecules29153476 (PMC11314437; doi:10.3390/molecules29153476)
Supplement: Supplementary file 1 [file molecules-29-03476-s001.zip]

Archive with 2 entries (2 files):
- Supplementary Tables and Figures.pdf
- Supplementory excel file S1.csv
