# Supplementary material for: Insights into the Gene Expression Profile of Classical Hodgkin Lymphoma: A Study towards Discovery of Novel Therapeutic Targets
Source: Molecules. 2024 Jul 25;29(15):3476. doi: 10.3390/molecules29153476 (PMC11314437; doi:10.3390/molecules29153476)
Supplement: Supplementary file 1 [file molecules-29-03476-s001.zip › Supplementory excel file S1.csv]

	ID	Description	setSize	enrichmentScore	NES	pvalue	p.adjust	qvalue	rank	leading_edge	core_enrichment
HALLMARK_OXIDATIVE_PHOSPHORYLATION	HALLMARK_OXIDATIVE_PHOSPHORYLATION	HALLMARK_OXIDATIVE_PHOSPHORYLATION	147	0.643942206	3.259830684	6.95E-29	2.99E-27	3.66E-28	2717	tags=75%, list=28%, signal=55%	UQCRQ/MGST3/NDUFA2/NDUFB1/TIMM13/ATP5PF/UQCR11/TIMM8B/COX5B/COX6A1/ATP5MF/NDUFA3/COX7A2/COX6C/NDUFA4/NDUFA6/NDUFS8/ATP5MC3/COX7B/ALAS1/NDUFB6/UQCR10/NDUFC2/LDHA/COX5A/TIMM10/ATP5ME/MRPS11/COX5B/NDUFS6/NDUFB3/ATP5F1E/GRPEL1/ATP6V1D/COX6B1/COX8A/GPX4/MDH1/CYB5A/NDUFB2/COX7C/NDUFC1/HTRA2/ATP6V0E1/COX5B/NDUFAB1/ATP5ME/CYC1/ATP5MC1/SLC25A11/CYB5A/TIMM10/ATP5MG/COX7C/LDHB/NDUFA7/COX5B/ATP5MG/NDUFA8/ATP…
HALLMARK_TNFA_SIGNALING_VIA_NFKB	HALLMARK_TNFA_SIGNALING_VIA_NFKB	HALLMARK_TNFA_SIGNALING_VIA_NFKB	121	0.595620521	2.916283128	2.52E-17	5.41E-16	6.62E-17	2136	tags=51%, list=22%, signal=40%	TUBB2A/CXCL10/SOCS3/CCL5/PHLDA2/CCL5/MAFF/CFLAR/ID2/ICAM1/SOD2/IER3/PFKFB3/CEBPD/CFLAR/G0S2/TNFAIP3/ATF3/CDKN1A/SGK1/IL15RA/NINJ1/PLAU/TRAF1/DUSP4/IL6/IL7R/ID2/BCL3/NFKBIA/SLC2A3/PLPP3/CEBPB/DRAM1/DUSP2/IRF1/TNFAIP3/CD44/B4GALT5/TNIP2/STAT5A/LITAF/CD80/TNFAIP2/CD80/VEGFA/PTGER4/SAT1/LAMB3/CCRL2/EGR2/TNIP2/GADD45B/TAP1/SAT1/CD44/TLR2/CD80/YRDC/CD44/BHLHE40/SLC2A6/SAT1/TRIB1/CCL4/CD44/SERPINB8/CD44…
HALLMARK_COMPLEMENT	HALLMARK_COMPLEMENT	HALLMARK_COMPLEMENT	102	0.603233196	2.866847304	7.84E-16	1.12E-14	1.38E-15	1724	tags=47%, list=18%, signal=39%	MMP12/LGALS3/CTSB/APOC1/CCL5/CTSC/TFPI2/CTSC/CCL5/CTSB/ATOX1/MAFF/CD59/CLU/TIMP1/CTSB/LAP3/CTSB/APOC1/TNFAIP3/CD59/MSRB1/GZMB/FN1/C3/FN1/CTSL/IL6/SERPINA1/FN1/PLA2G7/LGMN/LCK/CEBPB/SERPING1/LAMP2/LAMP2/IRF1/CD59/C1QA/TNFAIP3/RABIF/TIMP2/FN1/CTSB/C1S/GATA3/ANXA5/RHOG/FCER1G/COL4A2/CSRP1/CLU/GZMK/FDX1/PLSCR1/CTSC/CD59/GRB2/PSMB9/CTSH/DUSP5/LCP2/C2/TIMP2/CLU/EHD1/GNGT2
HALLMARK_EPITHELIAL_MESENCHYMAL_TRANSITION	HALLMARK_EPITHELIAL_MESENCHYMAL_TRANSITION	HALLMARK_EPITHELIAL_MESENCHYMAL_TRANSITION	82	0.621907829	2.829081595	2.00E-14	1.43E-13	1.75E-14	1791	tags=53%, list=18%, signal=44%	SPARC/TFPI2/NNMT/FUCA1/CD59/ID2/TIMP1/LGALS1/COL1A1/TNFAIP3/CD59/FN1/COL6A3/FN1/IL6/ID2/THY1/FN1/PPIB/COL3A1/CD59/TNFAIP3/CD44/VCAM1/DAB2/TGFBI/FN1/VIM/COL1A2/VEGFA/SAT1/GADD45B/SAT1/CD44/COL4A2/FAS/SGCB/CAPG/CD44/ITGAV/SAT1/MMP2/CD44/TPM4/CD59/CD44/PDLIM4/ACTA2/GADD45A/SPP1/QSOX1/PPIB/TGM2/GADD45B/MXRA5/DAB2/PCOLCE/BASP1/TPM1/DST/TPM4/HTRA1/EFEMP2/THY1/THY1/FBN1/DAB2
HALLMARK_COAGULATION	HALLMARK_COAGULATION	HALLMARK_COAGULATION	56	0.647742902	2.732839333	2.17E-11	7.77E-11	9.50E-12	1770	tags=58%, list=18%, signal=48%	MMP9/CTSB/APOC1/SPARC/TFPI2/CTSB/MAFF/CTSK/CLU/TIMP1/CTSB/CTSB/APOC1/MSRB2/FN1/PLAU/C3/FN1/SERPINA1/A2M/FN1/LGMN/SERPING1/LAMP2/CFD/LAMP2/C1QA/F12/RABIF/FN1/CTSB/C1S/WDR1/CSRP1/CLU/MMP2/ANXA1/CTSH/HTRA1/C2/CLU/ARF4/FBN1
HALLMARK_MTORC1_SIGNALING	HALLMARK_MTORC1_SIGNALING	HALLMARK_MTORC1_SIGNALING	128	0.552474472	2.722620641	3.81E-15	3.28E-14	4.01E-15	1925	tags=47%, list=20%, signal=38%	RRM2/CTSC/RRM2/MTHFD2/CTSC/WARS1/AURKA/SORD/PRDX1/CDKN1A/GAPDH/TFRC/IFI30/GAPDH/GAPDH/GAPDH/TMEM97/TPI1/PPA1/PSMB5/GAPDH/MCM4/HSPE1/LDHA/TPI1/LGMN/SLC2A3/DDIT4/GLA/ATP6V1D/AURKA/CALR/FDXR/ALDOA/WARS1/ATP5MC1/ARPC5L/TFRC/M6PR/TMEM97/ALDOA/CALR/PSMA4/RPN1/PSME3/ATP2A2/PSMD12/HSPD1/MCM2/ARPC5L/ATP6V1D/PPIA/PSMC2/PPIA/NIBAN1/HPRT1/ENO1/PPIA/BHLHE40/PPIA/PPIA/PSME3/CTSC/TUBG1/BCAT1/NIBAN1/M6PR/PSMD13/…
HALLMARK_E2F_TARGETS	HALLMARK_E2F_TARGETS	HALLMARK_E2F_TARGETS	143	0.539515729	2.708753912	2.47E-15	2.65E-14	3.24E-15	1923	tags=43%, list=20%, signal=35%	RRM2/RRM2/MTHFD2/CKS2/H2AX/CDCA3/AURKA/PRDX4/MCM6/EZH2/CDKN1A/KIF2C/NME1/PTTG1/H2AZ1/TFRC/PCNA/NAA38/POP7/MCM4/MELK/KIF18B/CCNE1/BIRC5/JPT1/RANBP1/SYNCRIP/AURKA/ANP32E/H2AZ1/GINS1/NAA38/H2AX/BUB1B/NUDT21/TK1/CDK4/CDK1/EIF2S1/RPA3/POLE4/CCNB2/TFRC/RACGAP1/TUBB/ESPL1/RNASEH2A/SPAG5/SNRPB/DLGAP5/MCM2/KPNA2/DUT/CSE1L/CENPM/JPT1/CBX5/SNRPB/DCTPP1/CDC20/HMGA1/PAICS/TUBB/PHF5A/TUBG1/CDKN3/CTPS1/TRIP13/D…
HALLMARK_INFLAMMATORY_RESPONSE	HALLMARK_INFLAMMATORY_RESPONSE	HALLMARK_INFLAMMATORY_RESPONSE	102	0.561755892	2.669727685	1.69E-12	8.10E-12	9.91E-13	2217	tags=52%, list=23%, signal=41%	CCL22/CCL17/CXCL9/CXCL10/RGS1/CCL5/CCL5/TIMP1/ICAM1/ADGRE1/LAMP3/IL2RB/CD14/CDKN1A/IL15RA/FPR1/SLC31A1/GNA15/IL6/IL7R/SLC31A2/SRI/NFKBIA/LCK/EBI3/IFITM1/IRF1/SELENOS/SLAMF1/PTAFR/IL1R1/C3AR1/PTGER4/CCRL2/P2RX7/ATP2A2/RHOG/ACVR1B/TNFSF10/TLR2/CCR7/PTGIR/TNFSF10/TNFRSF9/CD40/IL7R/CXCR6/RGS1/AHR/SLC7A1/NAMPT/RTP4/LCP2/OSMR/CYBB/RNF144B/ADM/SPHK1/CCL5/LCP2/IRF1/CSF3R/MARCO/CX3CL1/ADRM1/OSM
HALLMARK_ADIPOGENESIS	HALLMARK_ADIPOGENESIS	HALLMARK_ADIPOGENESIS	115	0.544725886	2.650821448	3.74E-13	2.01E-12	2.46E-13	2093	tags=47%, list=22%, signal=37%	ENPP2/STOM/UQCRQ/MGST3/PFKFB3/STOM/UQCR11/COX6A1/C3/SLC19A1/TST/AGPAT3/COX7B/UQCR10/GRPEL1/MGLL/COX8A/GPX4/ENPP2/MGLL/AGPAT3/APOE/STAT5A/PLIN2/DNAJC15/NDUFAB1/ALDH2/CYC1/ALDOA/SQOR/RAB34/ALDOA/SOD1/REEP5/TALDO1/SAMM50/ATP1B3/UQCRC1/PRDX3/SCARB1/SLC5A6/MTCH2/CHCHD10/SUCLG1/PEX14/APOE/APOE/NABP1/SDHC/QDPR/YWHAG/GADD45A/ETFB/AGPAT3/CMBL/NDUFB7/MRPL15/NABP1/ACAA2/AK2/DLD/NDUFS3/ATP5PO/PIM3/DHRS7/UBQL…
HALLMARK_MYC_TARGETS_V1	HALLMARK_MYC_TARGETS_V1	HALLMARK_MYC_TARGETS_V1	140	0.517518521	2.594028442	1.22E-13	7.52E-13	9.20E-14	2448	tags=51%, list=25%, signal=39%	PRDX4/MCM6/PSMB2/TYMS/NME1/PSMB3/SNRPG/H2AZ1/ERH/PCNA/MCM4/HSPE1/ACP1/SNRPD2/LDHA/COX5A/NPM1/RANBP1/RUVBL2/SYNCRIP/PSMA7/H2AZ1/RUVBL2/CDK4/NDUFAB1/CYC1/EIF2S1/SNRPD3/C1QBP/TXNL4A/PSMA2/PSMA4/ACP1/CCT7/NHP2/HSPD1/MCM2/PSMA7/KPNA2/DUT/PPIA/PPIA/MRPL23/HPRT1/PPIA/PRDX3/DDX18/HDGF/TUFM/PPIA/PPIA/CDC20/AIMP2/PSMD8/CAD/CTPS1/SSBP1/DUT/YWHAE/AIMP2/TFDP1/PA2G4/UBE2L3/KPNA2/RRM1/HNRNPC/CDC45/CSTF2/NOP16/L…
HALLMARK_IL6_JAK_STAT3_SIGNALING	HALLMARK_IL6_JAK_STAT3_SIGNALING	HALLMARK_IL6_JAK_STAT3_SIGNALING	52	0.622146006	2.585826728	6.99E-09	1.77E-08	2.16E-09	2178	tags=55%, list=22%, signal=43%	CXCL9/CXCL10/SOCS3/IL1R2/IL2RA/CXCL13/STAT1/CD14/IL15RA/IL6/IL1R2/A2M/EBI3/SOCS1/IRF1/CD44/ACVRL1/IL1R1/STAT3/STAT1/CCR1/CSF2RB/ACVR1B/CD44/TLR2/TNFRSF1A/FAS/STAT3/CD44/CD44/CD44/GRB2/IL13RA1/OSMR/STAT1/HAX1/INHBE/IL17RA/CCR1/IRF1/CSF3R
HALLMARK_GLYCOLYSIS	HALLMARK_GLYCOLYSIS	HALLMARK_GLYCOLYSIS	102	0.541204591	2.572058256	3.24E-11	9.95E-11	1.22E-11	2234	tags=52%, list=23%, signal=41%	TXN/TXN/IER3/AURKA/PAM/MIF/TPI1/CENPA/FAM162A/LDHA/FAM162A/FAM162A/TPI1/DDIT4/SAP30/AURKA/PAM/MDH1/CYB5A/CD44/SRD5A3/CDK1/GNPDA1/TGFBI/ALDOA/GALE/CYB5A/NSDHL/VEGFA/ALDOA/NDUFV3/SOD1/PGAM1/PGLS/TALDO1/CD44/CYB5A/PPIA/AKR1A1/PPIA/ENO1/PPIA/CD44/RRAGD/PPIA/PPIA/CD44/CHPF2/NOL3/CD44/SDHC/QSOX1/IL13RA1/P4HA2/EXT2/TPI1/SLC37A4/PGLS/GMPPB/AK4/XYLT2/PDK3/HAX1/RBCK1/PGK1/B3GALT6/DLD/HDLBP/CDK1/PKM/NOL3/EX…
HALLMARK_ALLOGRAFT_REJECTION	HALLMARK_ALLOGRAFT_REJECTION	HALLMARK_ALLOGRAFT_REJECTION	112	0.531646861	2.568368451	1.97E-11	7.69E-11	9.41E-12	1687	tags=39%, list=17%, signal=32%	CCL22/MMP9/CXCL9/CD3D/CCL5/SRGN/CCL5/CCND2/CD2/IL2RA/CXCL13/TIMP1/ICAM1/WARS1/IGSF6/STAT1/IL2RB/NME1/GZMB/SRGN/IL6/THY1/BCL3/NPM1/CD86/LCK/SOCS1/GBP2/CD86/CD86/CD8A/CD80/CCND2/WARS1/CD80/STAT1/CCR1/CCR5/TAP1/TLR2/FAS/CCL19/CD80/CAPG/CD3G/CD8B/CCL4/CD28/UBE2N/BCAT1/MRPL3/CD40/PSMB10/RPS19/CRTAM/CXCR3/RPS19/ZAP70/CFP/BRCA1/LCP2/C2/BCAT1/THY1/RPS19/THY1
HALLMARK_APOPTOSIS	HALLMARK_APOPTOSIS	HALLMARK_APOPTOSIS	102	0.536891068	2.551558371	6.38E-11	1.83E-10	2.24E-11	1786	tags=41%, list=18%, signal=34%	LGALS3/CCND2/CD2/CFLAR/CLU/TIMP1/SOD2/IER3/CFLAR/LMNA/ATF3/CD14/CDKN1A/GNA15/IL6/HGF/GPX1/BID/SLC20A1/DFFA/GPX4/IRF1/CD44/FDXR/TSPO/TIMP2/CCND2/DNAJA1/BID/PSEN2/SAT1/SOD1/PAK1/GADD45B/TAP1/PPT1/SAT1/TNFSF10/CAV1/CD44/IGF2R/FAS/CLU/LEF1/CAV1/CD44/DIABLO/SAT1/MMP2/CD44/TNFSF10/CD44/ANXA1/GADD45A/DFFA/LMNA/EBP/GADD45B/IGF2R/BRCA1/TIMP2/CLU/LMNA/VDAC2
HALLMARK_IL2_STAT5_SIGNALING	HALLMARK_IL2_STAT5_SIGNALING	HALLMARK_IL2_STAT5_SIGNALING	119	0.518804384	2.540641678	2.77E-11	9.17E-11	1.12E-11	1604	tags=37%, list=17%, signal=32%	BATF3/CXCL10/IL1R2/CCND2/IL2RA/MAFF/BATF/PTRH2/IL2RB/CYFIP1/CTLA4/TRAF1/SOCS2/TNFRSF8/COL6A1/IL1R2/CCNE1/ICOS/CST7/SLC39A8/CD86/SLC2A3/SOCS1/GSTO1/CD86/GPX4/CD86/CD44/PLIN2/CCND2/SYT11/HOPX/GADD45B/GSTO1/TNFSF10/CD44/IGF2R/WLS/ENO3/CAPG/CD44/ITGAV/BHLHE40/RRAGD/PLSCR1/CD44/GALM/GLIPR2/CISH/TNFRSF4/TNFSF10/CD44/TNFRSF9/SPP1/RORA/SERPINB6/AHR/PLPP1/TGM2/GADD45B/IGF2R
HALLMARK_INTERFERON_GAMMA_RESPONSE	HALLMARK_INTERFERON_GAMMA_RESPONSE	HALLMARK_INTERFERON_GAMMA_RESPONSE	128	0.512917575	2.527682359	7.67E-12	3.30E-11	4.04E-12	1672	tags=37%, list=17%, signal=31%	CXCL9/CXCL10/SOCS3/CCL5/MTHFD2/CCL5/CD274/ICAM1/SOD2/WARS1/SLAMF7/LAP3/MT2A/TNFAIP3/STAT1/IL2RB/CDKN1A/PSMB2/IL15RA/FPR1/IFI30/IL6/SRI/UPP1/CD86/NFKBIA/SOCS1/ISG15/SERPING1/CD86/PSME2/CD86/IRF1/TNFAIP3/VCAM1/TNFAIP2/WARS1/VAMP5/STAT3/C1S/SAMHD1/PSMA2/STAT1/TAP1/CSF2RB/TNFSF10/RNF213/SAMHD1/FAS/STAT3/IDO1/PLSCR1/TNFSF10/SPPL2A/MVP/CD40/PSMB9/SECTM1/PSMB10/VAMP8/UBE2L6/TRAFD1/NAMPT/RTP4/LCP2/CD274/…
HALLMARK_UV_RESPONSE_UP	HALLMARK_UV_RESPONSE_UP	HALLMARK_UV_RESPONSE_UP	81	0.548316252	2.491596536	3.95E-09	1.06E-08	1.30E-09	1126	tags=35%, list=12%, signal=31%	ICAM1/SOD2/RRAD/H2AX/CREG1/ATF3/FEN1/TFRC/IL6/TST/BID/RAB27A/SELENOW/PPIF/GGH/CCNE1/ALAS1/NFKBIA/GRPEL1/H2AX/IRF1/DNAJA1/RRAD/ALDOA/BID/TMBIM6/TFRC/UROD/ALDOA/RPN1/POLR2H/TAP1/PPT1/CNP/RAB27A/MRPL23/CLTB/CDC34
HALLMARK_DNA_REPAIR	HALLMARK_DNA_REPAIR	HALLMARK_DNA_REPAIR	95	0.489679642	2.290871259	8.20E-08	1.85E-07	2.27E-08	3165	tags=62%, list=33%, signal=42%	ZWINT/FEN1/TYMS/NME1/PCNA/DAD1/SAC3D1/GUK1/POLR2I/GPX4/NUDT21/RPA3/ADA/POLR1H/POLE4/TAF10/RALA/ALYREF/RAD51/POLR1C/POLR1H/SNAPC5/POLR2H/ERCC1/DUT/POLR1D/HPRT1/CANT1/SURF1/EDF1/COX17/CANT1/APRT/POLR2F/TMED2/DUT/MPC2/PNP/POLR2J/MRPL40/NME3/POLR2G/POLE4/DUT/SUPT4H1/TSG101/UMPS/RFC5/SNAPC5/DGUOK/POLR2E/BCAP31/ADRM1/NELFE/RFC4/IMPDH2/RBX1/APRT/EDF1/CLP1/RAE1/CCNO/ITPA/NCBP2/GSDME/TARBP2/SEC61A1/ERCC1/…
HALLMARK_XENOBIOTIC_METABOLISM	HALLMARK_XENOBIOTIC_METABOLISM	HALLMARK_XENOBIOTIC_METABOLISM	91	0.491097527	2.282905035	1.54E-07	3.16E-07	3.86E-08	1511	tags=39%, list=16%, signal=33%	PTGDS/PTGDS/ID2/MT2A/NINJ1/TMEM97/ID2/SSR3/PTGDS/HSD11B1/ALAS1/UPP1/ACP1/CYP27A1/GSTO1/COMT/CYB5A/NPC1/APOE/ALDH2/TMBIM6/IL1R1/CYB5A/SAR1B/GSS/UPB1/TMEM97/SLC35B1/ACP1/ACOX3/ATP2A2/GSTO1/CYB5A/TNFRSF1A/ACP2/FAS/HPRT1/ABCC3/PAPSS2/BLVRB/BCAT1/APOE/APOE/PSMB10/SHMT2/FBP1
HALLMARK_MYC_TARGETS_V2	HALLMARK_MYC_TARGETS_V2	HALLMARK_MYC_TARGETS_V2	40	0.578802601	2.273424508	1.73E-05	2.76E-05	3.38E-06	3225	tags=69%, list=33%, signal=46%	SORD/SLC19A1/TMEM97/MCM4/HSPE1/NPM1/DUSP2/RCL1/CDK4/TMEM97/HSPD1/IMP4/DDX18/DCTPP1/AIMP2/MRTO4/RABEPK/AIMP2/PA2G4/NOP16/SRM/RCL1/IPO4/PPAN/FARSA/GNL3/MCM4/WDR43/MCM5/MRTO4/NOLC1/CBX3/TBRG4/SLC19A1/BYSL/NOC4L/CBX3
HALLMARK_HYPOXIA	HALLMARK_HYPOXIA	HALLMARK_HYPOXIA	107	0.472725883	2.262948979	1.04E-07	2.24E-07	2.74E-08	2020	tags=42%, list=21%, signal=34%	MAFF/IER3/PFKFB3/MT2A/TNFAIP3/ATF3/CDKN1A/PAM/MIF/GAPDH/GAPDH/GAPDH/GAPDH/TPI1/IL6/GAPDH/CSRP2/PRDX5/FAM162A/LDHA/FAM162A/FAM162A/TPI1/SLC2A3/DDIT4/SAP30/PAM/TNFAIP3/MT1E/PLIN2/JMJD6/TGFBI/ALDOA/ANXA2/ANXA2/VEGFA/ALDOA/ANXA2/CAV1/CAV1/ENO3/ENO1/SCARB1/MT1E/ILVBL/BHLHE40/RRAGD/SLC2A5/GRHPR/GPI/RORA/FBP1/TGM2/P4HA2/TPI1/SLC37A4/CAVIN3/NDST2/AK4/IDS/PDK3/PGK1/GRHPR/B3GALT6/ADM/HDLBP/GBE1
HALLMARK_P53_PATHWAY	HALLMARK_P53_PATHWAY	HALLMARK_P53_PATHWAY	116	0.46198505	2.251973769	5.97E-08	1.43E-07	1.75E-08	1501	tags=33%, list=15%, signal=28%	CCND2/STOM/FUCA1/RRAD/IER3/RPS27L/GM2A/STOM/ATF3/CDKN1A/NINJ1/GM2A/IFI30/PLXNB2/PCNA/RPS27L/UPP1/FAM162A/FAM162A/FAM162A/VDR/SOCS1/DDIT4/H2AJ/DRAM1/FDXR/PVT1/CCND2/RRAD/PERP/ADA/S100A10/PITPNC1/LDHB/H1-2/SAT1/H2AJ/MAPKAPK3/TAP1/STEAP3/SAT1/ACVR1B/RPL36/FAS/LDHB/SAT1/HINT1/GADD45A/ALOX15B/VAMP8/VDR/NUDT15/TRAFD1
HALLMARK_REACTIVE_OXYGEN_SPECIES_PATHWAY	HALLMARK_REACTIVE_OXYGEN_SPECIES_PATHWAY	HALLMARK_REACTIVE_OXYGEN_SPECIES_PATHWAY	31	0.602475209	2.23087876	1.58E-05	2.61E-05	3.20E-06	1519	tags=47%, list=16%, signal=40%	TXN/ATOX1/SOD2/TXN/PRDX4/PRDX1/NDUFA6/FTL/GPX4/FTL/SELENOS/GLRX2/PRDX6/SOD1/NDUFB4/PRDX2/TXNRD1/IPCEF1
HALLMARK_CHOLESTEROL_HOMEOSTASIS	HALLMARK_CHOLESTEROL_HOMEOSTASIS	HALLMARK_CHOLESTEROL_HOMEOSTASIS	41	0.55930417	2.2022915	9.30E-06	1.67E-05	2.04E-06	3403	tags=67%, list=35%, signal=44%	LGALS3/FBXO6/CLU/FABP5/ATF3/TMEM97/ATF5/LGMN/S100A11/ETHE1/NSDHL/TMEM97/ANXA5/CXCL16/CLU/NIBAN1/PLSCR1/NIBAN1/SQLE/EBP/CLU/PDK3/ACSS2/FDPS/GLDC/ACTG1/ACTG1/ACTG1/ACTG1/ACTG1/ACTG1/PLAUR/PMVK/LPL/ACTG1/PDK3/EBP/DHCR7/LPL/LDLR
HALLMARK_ESTROGEN_RESPONSE_LATE	HALLMARK_ESTROGEN_RESPONSE_LATE	HALLMARK_ESTROGEN_RESPONSE_LATE	95	0.466562829	2.182723729	8.36E-07	1.63E-06	2.00E-07	1329	tags=27%, list=14%, signal=24%	DHRS2/TFPI2/GINS2/FOXC1/ID2/FABP5/BATF/SORD/SGK1/COX6C/SERPINA1/ID2/TST/MYOF/PPIF/GLA/DUSP2/CD44/PERP/GALE/RNASEH2A/DNAJC1/FKBP5/CXCL14/CAV1/CD44/CAV1/HPRT1/SCARB1/CD44/IDH2/ARL3/CD44/CDC20/PAPSS2/CISH/BLVRB/CD44
HALLMARK_FATTY_ACID_METABOLISM	HALLMARK_FATTY_ACID_METABOLISM	HALLMARK_FATTY_ACID_METABOLISM	78	0.466235055	2.100736711	8.90E-06	1.66E-05	2.04E-06	1926	tags=41%, list=20%, signal=33%	IL4I1/GLUL/LGALS1/G0S2/BLVRA/BLVRA/MIF/H2AZ1/LDHA/GLUL/MGLL/H2AZ1/MDH1/MGLL/ACSL1/ALDOA/S100A10/NSDHL/PRDX6/UROD/ALDOA/HSP90AA1/ENO3/HSD17B10/SUCLG1/HCCS/GRHPR/SDHC/CBR3/UBE2L6/HMGCL/ACSL5/PDHA1/ECI1/ADSL/SDHD/GRHPR/ACAA2/PTS/DLD
HALLMARK_KRAS_SIGNALING_UP	HALLMARK_KRAS_SIGNALING_UP	HALLMARK_KRAS_SIGNALING_UP	85	0.448933128	2.056102931	2.26E-05	3.47E-05	4.25E-06	987	tags=23%, list=10%, signal=20%	MMP9/GPNMB/ADAMDEC1/CXCL10/CCND2/FUCA1/ID2/MAFB/GADD45G/G0S2/TNFAIP3/MAFB/PLAU/TRAF1/TLR8/IL7R/ID2/HSD11B1/TNFAIP3/CCND2/WDR33/C3AR1/MMD/GPNMB/FCER1G
HALLMARK_G2M_CHECKPOINT	HALLMARK_G2M_CHECKPOINT	HALLMARK_G2M_CHECKPOINT	137	0.393206537	1.962561812	1.58E-05	2.61E-05	3.20E-06	2448	tags=36%, list=25%, signal=27%	CKS2/GINS2/H2AX/AURKA/MT2A/MCM6/EZH2/KIF2C/PTTG1/H2AZ1/CENPA/ATF5/BIRC5/BCL3/DTYMK/JPT1/SAP30/SYNCRIP/AURKA/NUSAP1/H2AZ1/H2AX/CDK4/CDK1/CCNB2/RACGAP1/ESPL1/MCM2/KPNA2/TROAP/JPT1/PRMT5/UBE2C/CDC20/HMGA1/DTYMK/CDKN3/SQLE/TFDP1/CHEK1/KPNA2/SLC7A1/H2AZ2/CDC45/NUSAP1/TOP1/TPX2/MAD2L1/CHAF1A/ESPL1/E2F3/H2BC12/PRC1/CENPF/CDK1/PAFAH1B1/SS18/CKS1B/RAD54L/STMN1/KIF4A/AURKB/KPNB1/EXO1/NSD2/SRSF2/UCK2/MCM5
HALLMARK_UNFOLDED_PROTEIN_RESPONSE	HALLMARK_UNFOLDED_PROTEIN_RESPONSE	HALLMARK_UNFOLDED_PROTEIN_RESPONSE	74	0.434577338	1.942092739	0.000261351	0.00038752	4.74E-05	3502	tags=59%, list=36%, signal=38%	TUBB2A/MTHFD2/H2AX/ATF3/SPCS3/YIF1A/NPM1/PDIA6/DDIT4/CEBPB/PDIA6/H2AX/CALR/EIF2S1/VEGFA/CALR/LSM4/NHP2/LSM1/PDIA6/EIF4A3/EXOSC4/WIPI1/NABP1/CEBPG/SRPRB/BANF1/PSAT1/GOSR2/PDIA5/NABP1/EXOSC1/KHSRP/EXOSC4/CKS1B/ERN1/SPCS3/SRPRA/SEC11A/NOLC1/SLC1A4/EIF4EBP1/HSPA9/HSP90B1/WFS1/GOSR2/XBP1/SRPRB/NOP14/HYOU1/ERN1/ATP6V0D1/SERP1/PREB/GOSR2/HSPA5/SLC1A4/SLC1A4
HALLMARK_INTERFERON_ALPHA_RESPONSE	HALLMARK_INTERFERON_ALPHA_RESPONSE	HALLMARK_INTERFERON_ALPHA_RESPONSE	58	0.434703941	1.841331852	0.000779503	0.001117287	0.000136755	1639	tags=30%, list=17%, signal=25%	CXCL10/WARS1/LAP3/LAMP3/IFI30/ISG15/GBP2/IFITM1/PSME2/IRF1/WARS1/C1S/CCRL2/NUB1/TAP1/CNP/PLSCR1/PSMB9/UBE2L6/TRAFD1/RTP4/OASL
HALLMARK_APICAL_JUNCTION	HALLMARK_APICAL_JUNCTION	HALLMARK_APICAL_JUNCTION	85	0.385226587	1.764328503	0.001598234	0.002216905	0.000271347	2789	tags=39%, list=29%, signal=28%	MMP9/CD274/ICAM1/TRAF1/THY1/LAYN/CD86/CD86/CD86/VCAM1/TGFBI/LAMB3/TSPAN4/CD99/ACTN1/MMP2/TUBG1/RHOF/ALOX15B/MYH10/MAPK11/CD274/SIRPA/THY1/THY1/INSIG1/ACTB/FBN1/ACTB/FSCN1/ACTB/ARPC2/ACTB/CTNNA1/EGFR/VWF/RSU1/CX3CL1/ACTB/MYL12B/MPZL1/CRAT/ACTG1/ACTG1/ACTG1/STX4/SIRPA/FYB1/ACTG1/ICAM1/ACTG1/ACTG1/CTNNA1
HALLMARK_BILE_ACID_METABOLISM	HALLMARK_BILE_ACID_METABOLISM	HALLMARK_BILE_ACID_METABOLISM	43	0.429094866	1.688061791	0.011250542	0.014228626	0.00174157	2162	tags=31%, list=22%, signal=25%	PRDX5/CYP27A1/LCK/NPC1/OPTN/ACSL1/FDXR/SOD1/SLC22A18/IDH2/PXMP2/GSTK1/ACSL5/ISOC1/ABCA3/SLC27A2/LONP2
HALLMARK_MYOGENESIS	HALLMARK_MYOGENESIS	HALLMARK_MYOGENESIS	90	0.361484756	1.676596497	0.003402817	0.004572536	0.000559674	1301	tags=19%, list=13%, signal=17%	SPARC/IGFBP7/CLU/COL1A1/CDKN1A/IGFBP7/PLXNB2/COL6A3/MYL6B/COL3A1/CFD/ACSL1/PDE4DIP/PSEN2/GADD45B/COL4A2/PTP4A3/CLU/ENO3/BHLHE40/FKBP1B/PDE4DIP
HALLMARK_PROTEIN_SECRETION	HALLMARK_PROTEIN_SECRETION	HALLMARK_PROTEIN_SECRETION	53	0.395041731	1.644965061	0.015496765	0.019038882	0.002330341	2317	tags=42%, list=24%, signal=32%	CTSC/CTSC/CD63/PAM/RAB9A/GLA/ANP32E/LAMP2/PAM/LAMP2/M6PR/CLTA/SOD1/RER1/PPT1/IGF2R/RER1/RAB2A/CTSC/M6PR/TMED2/CLTA/DST/TMED10/CLTA/IGF2R/GOSR2/TSG101/EGFR/DST/ATP6V1H/AP2S1/COPE/ATP1A1
HALLMARK_PEROXISOME	HALLMARK_PEROXISOME	HALLMARK_PEROXISOME	55	0.37648472	1.580536617	0.023259226	0.027781853	0.003400472	2162	tags=30%, list=22%, signal=23%	SOD2/PRDX1/PRDX5/ACSL1/TSPO/SOD1/ERCC1/SLC25A19/IDH2/ITGB1BP1/PEX14/MVP/CTPS1/FABP6/HMGCL/GSTK1/ACSL5/ISOC1/SLC27A2/FDPS/LONP2
HALLMARK_HEME_METABOLISM	HALLMARK_HEME_METABOLISM	HALLMARK_HEME_METABOLISM	104	0.318330569	1.520336819	0.010537307	0.013730431	0.001680591	1134	tags=18%, list=12%, signal=16%	CTSB/CTSB/CTSB/MGST3/CTSB/BLVRA/BLVRA/TFRC/C3/LAMP2/LAMP2/OPTN/TNS1/H4C3/RCL1/HTRA2/CLIC2/TFRC/CTSB/UROD/HTATIP2/IGSF3/PGLS/PSMD9/TFDP2/ELL2/PRDX2/HDGF
HALLMARK_ANDROGEN_RESPONSE	HALLMARK_ANDROGEN_RESPONSE	HALLMARK_ANDROGEN_RESPONSE	59	0.357034642	1.517246571	0.028292348	0.032880297	0.004024516	1976	tags=25%, list=20%, signal=20%	MAF/DBI/SORD/DBI/SGK1/SPCS3/TMEM50A/DBI/SAT1/FKBP5/SAT1/ELL2/ITGAV/ACTN1/SAT1/PA2G4/PLPP1/INSIG1/ABHD2/MAF/CENPN/INPP4B/SRP19
